# Supplementary material for: Sown alfalfa pasture decreases grazing intensity while increasing soil carbon: Experimental observations and DNDC model predictions
Source: Front Plant Sci. 2022 Nov 21;13:1019966. doi: 10.3389/fpls.2022.1019966 (PMC9720138; doi:10.3389/fpls.2022.1019966)
Supplement: Supplementary file 2 [file Table_2.xlsx]

## Sheet: SSP1-2.6
Table S2. Scenarios settings for sown alfalfa pasture development and evaluation of grassland stocking rate change from 2025 to 2035 in northern China under three IPCC SSP scenarios.
Treatment	Region	Year	Alfalfa yield	Alfalfa area	Alfalfa forage production	Grassland area	Grassland yield	Grassland forage production	Livestock herd size	Stocking rate	Alfalfa/grassland yield ratio	Alfalfa/grassland quality ratio	Alfalfa pasture carrying capcvity	Alfalfa-adjusted herd size	Alfal-adjusted stocking rate	Differential stocking rate	Differential stocking rate	Differential stocking rate
			t DM/ha	1000 ha	1000 t DM	1000 ha	t DM/ha	1000 t DM	10000 SSU	sheep/ha	na	na	10000 SSU	10000 SSU	SSU/ha	SSU/ha	SSU/sq.km	%
Rainfed	HLJ	2025	4.74	5.63	26.6862	1185.74	0.8	948.592	3460.2	29.1818	5.925	2	194.688	3265.51	27.5399	1.64191	164.191	5.62649
		2026	4.84	5.9115	28.6117	1185.74	0.8	948.592	3460.2	29.1818	6.05	2	208.735	3251.47	27.4214	1.76038	176.038	6.03245
		2027	4.88	6.20708	30.2905	1185.74	0.8	948.592	3460.2	29.1818	6.1	2	220.983	3239.22	27.3181	1.86367	186.367	6.38642
		2028	4.54	6.51743	29.5891	1185.74	0.8	948.592	3460.2	29.1818	5.675	2	215.866	3244.33	27.3613	1.82052	182.052	6.23854
		2029	4.63	6.8433	31.6845	1185.74	0.8	948.592	3460.2	29.1818	5.7875	2	231.152	3229.05	27.2323	1.94944	194.944	6.68032
		2030	4.9	7.18547	35.2088	1185.74	0.8	948.592	3460.2	29.1818	6.125	2	256.864	3203.34	27.0155	2.16627	216.627	7.42338
		2031	4.61	7.54474	34.7812	1185.74	0.8	948.592	3460.2	29.1818	5.7625	2	253.745	3206.46	27.0418	2.13997	213.997	7.33324
		2032	4.67	7.92198	36.9956	1185.74	0.8	948.592	3460.2	29.1818	5.8375	2	269.9	3190.3	26.9056	2.27621	227.621	7.80011
		2033	4.77	8.31807	39.6772	1185.74	0.8	948.592	3460.2	29.1818	5.9625	2	289.463	3170.74	26.7406	2.4412	244.12	8.3655
		2034	4.96	8.73398	43.3205	1185.74	0.8	948.592	3460.2	29.1818	6.2	2	316.043	3144.16	26.5164	2.66536	266.536	9.13365
		2035	4.47	9.17068	40.9929	1185.74	0.8	948.592	3460.2	29.1818	5.5875	2	299.062	3161.14	26.6596	2.52215	252.215	8.6429
	JLN	2025	3.37	2.75	9.2675	674.74	0.68	458.823	1929.9	28.6021	4.95588	2	77.9618	1851.94	27.4467	1.15544	115.544	4.03968
		2026	4.35	2.8875	12.5606	674.74	0.68	458.823	1929.9	28.6021	6.39706	2	105.665	1824.24	27.0361	1.56601	156.601	5.47515
		2027	4.64	3.03188	14.0679	674.74	0.68	458.823	1929.9	28.6021	6.82353	2	118.345	1811.56	26.8482	1.75393	175.393	6.13217
		2028	4.65	3.18347	14.8031	674.74	0.68	458.823	1929.9	28.6021	6.83824	2	124.53	1805.37	26.7565	1.8456	184.56	6.45265
		2029	4.68	3.34264	15.6436	674.74	0.68	458.823	1929.9	28.6021	6.88235	2	131.6	1798.3	26.6518	1.95038	195.038	6.81899
		2030	4.65	3.50977	16.3205	674.74	0.68	458.823	1929.9	28.6021	6.83824	2	137.294	1792.61	26.5674	2.03477	203.477	7.11405
		2031	4.6	3.68526	16.9522	674.74	0.68	458.823	1929.9	28.6021	6.76471	2	142.609	1787.29	26.4886	2.11353	211.353	7.38943
		2032	4.63	3.86953	17.9159	674.74	0.68	458.823	1929.9	28.6021	6.80882	2	150.716	1779.18	26.3684	2.23368	223.368	7.8095
		2033	4.43	4.063	17.9991	674.74	0.68	458.823	1929.9	28.6021	6.51471	2	151.415	1778.48	26.3581	2.24406	224.406	7.84577
		2034	4.63	4.26615	19.7523	674.74	0.68	458.823	1929.9	28.6021	6.80882	2	166.164	1763.74	26.1395	2.46264	246.264	8.60998
		2035	4.68	4.47946	20.9639	674.74	0.68	458.823	1929.9	28.6021	6.88235	2	176.356	1753.54	25.9884	2.61369	261.369	9.13811
	NMG	2025	4.335	53.43	231.619	47922	1	47922	10201.2	2.12871	4.335	2	98.6099	10102.6	2.10813	0.0205772	2.05772	0.96665
		2026	4.65	56.1015	260.872	47922	1	47922	10201.2	2.12871	4.65	2	111.064	10090.1	2.10553	0.023176	2.3176	1.08874
		2027	4.62	58.9066	272.148	47922	1	47922	10201.2	2.12871	4.62	2	115.865	10085.3	2.10453	0.0241778	2.41778	1.1358
		2028	4.7	61.8519	290.704	47922	1	47922	10201.2	2.12871	4.7	2	123.765	10077.4	2.10288	0.0258263	2.58263	1.21324
		2029	4.725	64.9445	306.863	47922	1	47922	10201.2	2.12871	4.725	2	130.644	10070.6	2.10145	0.0272619	2.72619	1.28068
		2030	4.67	68.1917	318.455	47922	1	47922	10201.2	2.12871	4.67	2	135.58	10065.6	2.10042	0.0282918	2.82918	1.32906
		2031	4.675	71.6013	334.736	47922	1	47922	10201.2	2.12871	4.675	2	142.511	10058.7	2.09897	0.0297382	2.97382	1.397
		2032	4.5	75.1814	338.316	47922	1	47922	10201.2	2.12871	4.5	2	144.035	10057.2	2.09865	0.0300562	3.00562	1.41195
		2033	4.71	78.9404	371.809	47922	1	47922	10201.2	2.12871	4.71	2	158.295	10042.9	2.09568	0.0330318	3.30318	1.55173
		2034	4.555	82.8875	377.552	47922	1	47922	10201.2	2.12871	4.555	2	160.74	10040.5	2.09517	0.033542	3.3542	1.5757
		2035	4.585	87.0318	399.041	47922	1	47922	10201.2	2.12871	4.585	2	169.888	10031.3	2.09326	0.035451	3.5451	1.66538
	SNX	2025	4.74	16.8	79.632	2210.33	0.56	1237.78	1646.2	7.44777	8.46429	2	211.814	1434.39	6.48947	0.958295	95.8295	12.8669
		2026	4.28	17.64	75.4992	2210.33	0.56	1237.78	1646.2	7.44777	7.64286	2	200.822	1445.38	6.53921	0.908561	90.8561	12.1991
		2027	3.73	18.522	69.0871	2210.33	0.56	1237.78	1646.2	7.44777	6.66071	2	183.766	1462.43	6.61637	0.831397	83.1397	11.163
		2028	3.03	19.4481	58.9277	2210.33	0.56	1237.78	1646.2	7.44777	5.41071	2	156.743	1489.46	6.73863	0.709139	70.9139	9.5215
		2029	3.14	20.4205	64.1204	2210.33	0.56	1237.78	1646.2	7.44777	5.60714	2	170.555	1475.65	6.67614	0.771627	77.1627	10.3605
		2030	4.79	21.4415	102.705	2210.33	0.56	1237.78	1646.2	7.44777	8.55357	2	273.187	1373.01	6.21181	1.23596	123.596	16.595
		2031	4.61	22.5136	103.788	2210.33	0.56	1237.78	1646.2	7.44777	8.23214	2	276.067	1370.13	6.19878	1.24899	124.899	16.7699
		2032	3.76	23.6393	88.8837	2210.33	0.56	1237.78	1646.2	7.44777	6.71429	2	236.423	1409.78	6.37814	1.06963	106.963	14.3618
		2033	4.75	24.8213	117.901	2210.33	0.56	1237.78	1646.2	7.44777	8.48214	2	313.607	1332.59	6.02894	1.41882	141.882	19.0503
		2034	4.71	26.0623	122.753	2210.33	0.56	1237.78	1646.2	7.44777	8.41071	2	326.514	1319.69	5.97055	1.47722	147.722	19.8344
		2035	3.05	27.3654	83.4646	2210.33	0.56	1237.78	1646.2	7.44777	5.44643	2	222.009	1424.19	6.44335	1.00442	100.442	13.4861
	GSU	2025	3.76	122.62	461.051	6566.16	0.63	4136.68	4873.3	7.42184	5.96825	2	1086.3	3787	5.76745	1.65439	165.439	22.2909
		2026	3.9	128.751	502.129	6566.16	0.63	4136.68	4873.3	7.42184	6.19048	2	1183.09	3690.21	5.62005	1.80179	180.179	24.2769
		2027	4.23	135.189	571.848	6566.16	0.63	4136.68	4873.3	7.42184	6.71429	2	1347.35	3525.95	5.36988	2.05196	205.196	27.6477
		2028	4.05	141.948	574.889	6566.16	0.63	4136.68	4873.3	7.42184	6.42857	2	1354.52	3518.78	5.35896	2.06288	206.288	27.7947
		2029	3.9	149.045	581.277	6566.16	0.63	4136.68	4873.3	7.42184	6.19048	2	1369.57	3503.73	5.33604	2.0858	208.58	28.1035
		2030	4.03	156.498	630.686	6566.16	0.63	4136.68	4873.3	7.42184	6.39683	2	1485.98	3387.32	5.15875	2.26309	226.309	30.4923
		2031	4.13	164.323	678.652	6566.16	0.63	4136.68	4873.3	7.42184	6.55556	2	1599	3274.3	4.98663	2.43521	243.521	32.8114
		2032	3.98	172.539	686.704	6566.16	0.63	4136.68	4873.3	7.42184	6.31746	2	1617.97	3255.33	4.95774	2.4641	246.41	33.2007
		2033	4.1	181.166	742.779	6566.16	0.63	4136.68	4873.3	7.42184	6.50794	2	1750.09	3123.21	4.75652	2.66532	266.532	35.9118
		2034	4.78	190.224	909.27	6566.16	0.63	4136.68	4873.3	7.42184	7.5873	2	2142.37	2730.93	4.1591	3.26274	326.274	43.9613
		2035	4.11	199.735	820.911	6566.16	0.63	4136.68	4873.3	7.42184	6.52381	2	1934.18	2939.12	4.47616	2.94568	294.568	39.6894
	SUM	2025	4.01658	201.23	808.256	58559	0.934167	54703.9	22110.8	3.77582	4.29963	2	1669.38	20441.4	3.49074	0.285076	28.5076	7.55004
		2026	4.16331	211.291	879.672	58559	0.934167	54703.9	22110.8	3.77582	4.45671	2	1809.37	20301.4	3.46684	0.308983	30.8983	8.1832
		2027	4.3156	221.856	957.441	58559	0.934167	54703.9	22110.8	3.77582	4.61973	2	1986.31	20124.5	3.43662	0.339199	33.9199	8.98344
		2028	4.15934	232.949	968.913	58559	0.934167	54703.9	22110.8	3.77582	4.45246	2	1975.42	20135.4	3.43848	0.337339	33.7339	8.9342
		2029	4.08669	244.596	999.588	58559	0.934167	54703.9	22110.8	3.77582	4.37468	2	2033.52	20077.3	3.42856	0.347261	34.7261	9.19696
		2030	4.29619	256.826	1103.38	58559	0.934167	54703.9	22110.8	3.77582	4.59896	2	2288.91	19821.9	3.38495	0.390872	39.0872	10.352
		2031	4.33463	269.667	1168.91	58559	0.934167	54703.9	22110.8	3.77582	4.6401	2	2413.93	19696.9	3.3636	0.412222	41.2222	10.9174
		2032	4.12789	283.151	1168.82	58559	0.934167	54703.9	22110.8	3.77582	4.41879	2	2419.04	19691.8	3.36272	0.413096	41.3096	10.9406
		2033	4.33949	297.308	1290.17	58559	0.934167	54703.9	22110.8	3.77582	4.6453	2	2662.87	19447.9	3.32109	0.454733	45.4733	12.0433
		2034	4.7174	312.174	1472.65	58559	0.934167	54703.9	22110.8	3.77582	5.04985	2	3111.83	18999	3.24442	0.531401	53.1401	14.0738
		2035	4.16549	327.782	1365.37	58559	0.934167	54703.9	22110.8	3.77582	4.45904	2	2801.5	19309.3	3.29741	0.478406	47.8406	12.6703
Irrigated	HLJ	2025	8.11	5.63	45.6593	1185.74	0.8	948.592	3460.2	29.1818	10.1375	2	333.105	3127.1	26.3725	2.80926	280.926	9.62675
		2026	8.31	5.9115	49.1246	1185.74	0.8	948.592	3460.2	29.1818	10.3875	2	358.386	3101.81	26.1593	3.02246	302.246	10.3574
		2027	7.98	6.20708	49.5325	1185.74	0.8	948.592	3460.2	29.1818	9.975	2	361.361	3098.84	26.1342	3.04756	304.756	10.4434
		2028	8.03	6.51743	52.335	1185.74	0.8	948.592	3460.2	29.1818	10.0375	2	381.807	3078.39	25.9618	3.21999	321.999	11.0342
		2029	8.1	6.8433	55.4307	1185.74	0.8	948.592	3460.2	29.1818	10.125	2	404.392	3055.81	25.7713	3.41046	341.046	11.6869
		2030	7.96	7.18547	57.1963	1185.74	0.8	948.592	3460.2	29.1818	9.95	2	417.272	3042.93	25.6627	3.51909	351.909	12.0592
		2031	7.99	7.54474	60.2825	1185.74	0.8	948.592	3460.2	29.1818	9.9875	2	439.787	3020.41	25.4728	3.70897	370.897	12.7099
		2032	7.53	7.92198	59.6525	1185.74	0.8	948.592	3460.2	29.1818	9.4125	2	435.191	3025.01	25.5116	3.67021	367.021	12.5771
		2033	8.49	8.31807	70.6204	1185.74	0.8	948.592	3460.2	29.1818	10.6125	2	515.208	2944.99	24.8367	4.34503	434.503	14.8895
		2034	7.59	8.73398	66.2909	1185.74	0.8	948.592	3460.2	29.1818	9.4875	2	483.622	2976.58	25.1031	4.07865	407.865	13.9767
		2035	8.12	9.17068	74.4659	1185.74	0.8	948.592	3460.2	29.1818	10.15	2	543.262	2916.94	24.6002	4.58163	458.163	15.7003
	JLN	2025	6.84	2.75	18.81	674.74	0.68	458.823	1929.9	28.6021	10.0588	2	158.237	1771.66	26.257	2.34516	234.516	8.19924
		2026	6.85	2.8875	19.7794	674.74	0.68	458.823	1929.9	28.6021	10.0735	2	166.392	1763.51	26.1361	2.46601	246.601	8.62179
		2027	7.01	3.03188	21.2534	674.74	0.68	458.823	1929.9	28.6021	10.3088	2	178.792	1751.11	25.9523	2.6498	264.98	9.26433
		2028	7.39	3.18347	23.5258	674.74	0.68	458.823	1929.9	28.6021	10.8676	2	197.909	1731.99	25.669	2.93311	293.311	10.2549
		2029	7.25	3.34264	24.2342	674.74	0.68	458.823	1929.9	28.6021	10.6618	2	203.867	1726.03	25.5807	3.02142	302.142	10.5636
		2030	7.4	3.50977	25.9723	674.74	0.68	458.823	1929.9	28.6021	10.8824	2	218.489	1711.41	25.364	3.23813	323.813	11.3213
		2031	7.45	3.68526	27.4552	674.74	0.68	458.823	1929.9	28.6021	10.9559	2	230.964	1698.94	25.1791	3.42301	342.301	11.9677
		2032	7.28	3.86953	28.1702	674.74	0.68	458.823	1929.9	28.6021	10.7059	2	236.978	1692.92	25.09	3.51214	351.214	12.2793
		2033	7.29	4.063	29.6193	674.74	0.68	458.823	1929.9	28.6021	10.7206	2	249.169	1680.73	24.9093	3.69282	369.282	12.911
		2034	7.32	4.26615	31.2282	674.74	0.68	458.823	1929.9	28.6021	10.7647	2	262.704	1667.2	24.7087	3.89341	389.341	13.6123
		2035	7.44	4.47946	33.3272	674.74	0.68	458.823	1929.9	28.6021	10.9412	2	280.361	1649.54	24.447	4.1551	415.51	14.5272
	NMG	2025	7.375	53.43	394.046	47922	1	47922	10201.2	2.12871	7.375	2	167.762	10033.4	2.0937	0.0350073	3.50073	1.64453
		2026	7.935	56.1015	445.165	47922	1	47922	10201.2	2.12871	7.935	2	189.526	10011.7	2.08916	0.0395488	3.95488	1.85788
		2027	8.17	58.9066	481.267	47922	1	47922	10201.2	2.12871	8.17	2	204.895	9996.3	2.08595	0.042756	4.2756	2.00854
		2028	7.12	61.8519	440.386	47922	1	47922	10201.2	2.12871	7.12	2	187.491	10013.7	2.08959	0.0391241	3.91241	1.83793
		2029	7.84	64.9445	509.165	47922	1	47922	10201.2	2.12871	7.84	2	216.773	9984.43	2.08348	0.0452345	4.52345	2.12497
		2030	8.275	68.1917	564.287	47922	1	47922	10201.2	2.12871	8.275	2	240.24	9960.96	2.07858	0.0501316	5.01316	2.35502
		2031	7.35	71.6013	526.27	47922	1	47922	10201.2	2.12871	7.35	2	224.055	9977.14	2.08196	0.0467541	4.67541	2.19636
		2032	7.87	75.1814	591.677	47922	1	47922	10201.2	2.12871	7.87	2	251.902	9949.3	2.07614	0.052565	5.2565	2.46934
		2033	8.61	78.9404	679.677	47922	1	47922	10201.2	2.12871	8.61	2	289.367	9911.83	2.06833	0.0603829	6.03829	2.8366
		2034	7.695	82.8875	637.819	47922	1	47922	10201.2	2.12871	7.695	2	271.546	9929.65	2.07205	0.0566642	5.66642	2.66191
		2035	8.18	87.0318	711.92	47922	1	47922	10201.2	2.12871	8.18	2	303.094	9898.11	2.06546	0.0632475	6.32475	2.97116
	SNX	2025	9.95	16.8	167.16	2210.33	0.56	1237.78	1646.2	7.44777	17.7679	2	444.632	1201.57	5.43616	2.01161	201.161	27.0096
		2026	10.33	17.64	182.221	2210.33	0.56	1237.78	1646.2	7.44777	18.4464	2	484.693	1161.51	5.25491	2.19286	219.286	29.4432
		2027	9.96	18.522	184.479	2210.33	0.56	1237.78	1646.2	7.44777	17.7857	2	490.699	1155.5	5.22774	2.22003	222.003	29.808
		2028	9.32	19.4481	181.256	2210.33	0.56	1237.78	1646.2	7.44777	16.6429	2	482.127	1164.07	5.26652	2.18125	218.125	29.2872
		2029	10.07	20.4205	205.634	2210.33	0.56	1237.78	1646.2	7.44777	17.9821	2	546.971	1099.23	4.97315	2.47461	247.461	33.2263
		2030	10.17	21.4415	218.06	2210.33	0.56	1237.78	1646.2	7.44777	18.1607	2	580.022	1066.18	4.82362	2.62415	262.415	35.234
		2031	9.58	22.5136	215.68	2210.33	0.56	1237.78	1646.2	7.44777	17.1071	2	573.692	1072.51	4.85226	2.59551	259.551	34.8495
		2032	9.79	23.6393	231.429	2210.33	0.56	1237.78	1646.2	7.44777	17.4821	2	615.581	1030.62	4.66275	2.78502	278.502	37.3941
		2033	10.04	24.8213	249.205	2210.33	0.56	1237.78	1646.2	7.44777	17.9286	2	662.866	983.334	4.44882	2.99895	299.895	40.2664
		2034	9.49	26.0623	247.331	2210.33	0.56	1237.78	1646.2	7.44777	16.9464	2	657.881	988.319	4.47137	2.9764	297.64	39.9636
		2035	9.7	27.3654	265.445	2210.33	0.56	1237.78	1646.2	7.44777	17.3214	2	706.061	940.139	4.25339	3.19437	319.437	42.8903
	GSU	2025	11.66	122.62	1429.75	6566.16	0.63	4136.68	4873.3	7.42184	18.5079	2	3368.69	1504.61	2.29146	5.13038	513.038	69.1254
		2026	11.69	128.751	1505.1	6566.16	0.63	4136.68	4873.3	7.42184	18.5556	2	3546.22	1327.08	2.02108	5.40076	540.076	72.7684
		2027	11.66	135.189	1576.3	6566.16	0.63	4136.68	4873.3	7.42184	18.5079	2	3713.98	1159.32	1.7656	5.65624	565.624	76.2108
		2028	11.65	141.948	1653.69	6566.16	0.63	4136.68	4873.3	7.42184	18.4921	2	3896.33	976.965	1.48788	5.93396	593.396	79.9527
		2029	11.72	149.045	1746.81	6566.16	0.63	4136.68	4873.3	7.42184	18.6032	2	4115.73	757.566	1.15374	6.2681	626.81	84.4548
		2030	11.59	156.498	1813.81	6566.16	0.63	4136.68	4873.3	7.42184	18.3968	2	4273.59	599.715	0.913342	6.5085	650.85	87.6939
		2031	11.63	164.323	1911.07	6566.16	0.63	4136.68	4873.3	7.42184	18.4603	2	4502.75	370.549	0.564331	6.85751	685.751	92.3963
		2032	11.71	172.539	2020.43	6566.16	0.63	4136.68	4873.3	7.42184	18.5873	2	4760.41	112.889	0.171926	7.24992	724.992	97.6835
		2033	11.62	181.166	2105.14	6566.16	0.63	4136.68	4873.3	7.42184	18.4444	2	4960.01	-86.7147	-0.132063	7.5539	755.39	101.779
		2034	11.7	190.224	2225.62	6566.16	0.63	4136.68	4873.3	7.42184	18.5714	2	5243.87	-370.571	-0.564365	7.98621	798.621	107.604
		2035	11.66	199.735	2328.91	6566.16	0.63	4136.68	4873.3	7.42184	18.5079	2	5487.24	-613.94	-0.935007	8.35685	835.685	112.598
	SUM	2025	10.2143	201.23	2055.42	58559	0.934167	54703.9	22110.8	3.77582	10.9341	2	4472.43	17638.4	3.01207	0.763747	76.3747	20.2273
		2026	10.4187	211.291	2201.39	58559	0.934167	54703.9	22110.8	3.77582	11.153	2	4745.22	17365.6	2.96549	0.810332	81.0332	21.4611
		2027	10.4249	221.856	2312.83	58559	0.934167	54703.9	22110.8	3.77582	11.1596	2	4949.73	17161.1	2.93056	0.845256	84.5256	22.386
		2028	10.0932	232.949	2351.2	58559	0.934167	54703.9	22110.8	3.77582	10.8045	2	5145.67	16965.1	2.8971	0.878716	87.8716	23.2722
		2029	10.3897	244.596	2541.28	58559	0.934167	54703.9	22110.8	3.77582	11.1219	2	5487.74	16623.1	2.83869	0.93713	93.713	24.8193
		2030	10.4324	256.826	2679.32	58559	0.934167	54703.9	22110.8	3.77582	11.1676	2	5729.61	16381.2	2.79738	0.978434	97.8434	25.9132
		2031	10.1635	269.667	2740.76	58559	0.934167	54703.9	22110.8	3.77582	10.8797	2	5971.25	16139.6	2.75612	1.0197	101.97	27.006
		2032	10.3526	283.151	2931.36	58559	0.934167	54703.9	22110.8	3.77582	11.0822	2	6300.06	15810.7	2.69997	1.07585	107.585	28.4931
		2033	10.5421	297.308	3134.27	58559	0.934167	54703.9	22110.8	3.77582	11.2851	2	6676.62	15434.2	2.63566	1.14015	114.015	30.1962
		2034	10.2773	312.174	3208.29	58559	0.934167	54703.9	22110.8	3.77582	11.0015	2	6919.62	15191.2	2.59417	1.18165	118.165	31.2952
		2035	10.4157	327.782	3414.07	58559	0.934167	54703.9	22110.8	3.77582	11.1497	2	7320.02	14790.8	2.52579	1.25003	125.003	33.1061

## Sheet: SSP2-4.5
Treatment	Region	Year	Alfalfa yield	Alfalfa area	Alfalfa forage production	Grassland area	Grassland yield	Grassland forage production	Livestock herd size	Stocking rate	Alfalfa/grassland yield ratio	Alfalfa/grassland quality ratio	Alfalfa pasture carrying capcvity	Alfalfa-adjusted herd size	Alfal-adjusted stocking rate	Differential stocking rate	Differential stocking rate	Differential stocking rate
			t DM/ha	1000 ha	1000 t DM	1000 ha	t DM/ha	1000 t DM	10000 SSU	sheep/ha	na	na	10000 SSU	10000 SSU	SSU/ha	SSU/ha	SSU/sq.km	%
Rainfed	HLJ	2025	5.37	5.63	30.2331	1185.74	0.8	948.592	3460.2	29.1818	6.7125	2	220.564	3239.64	27.3216	1.86014	186.014	6.37431
		2026	5.2	5.9115	30.7398	1185.74	0.8	948.592	3460.2	29.1818	6.5	2	224.26	3235.94	27.2905	1.89131	189.131	6.48114
		2027	5.3	6.20708	32.8975	1185.74	0.8	948.592	3460.2	29.1818	6.625	2	240.002	3220.2	27.1577	2.02407	202.407	6.93607
		2028	4.87	6.51743	31.7399	1185.74	0.8	948.592	3460.2	29.1818	6.0875	2	231.557	3228.64	27.2289	1.95284	195.284	6.692
		2029	5.5	6.8433	37.6382	1185.74	0.8	948.592	3460.2	29.1818	6.875	2	274.587	3185.61	26.866	2.31574	231.574	7.93558
		2030	5.13	7.18547	36.8614	1185.74	0.8	948.592	3460.2	29.1818	6.4125	2	268.921	3191.28	26.9138	2.26796	226.796	7.77182
		2031	5.22	7.54474	39.3835	1185.74	0.8	948.592	3460.2	29.1818	6.525	2	287.32	3172.88	26.7586	2.42313	242.313	8.30358
		2032	5.57	7.92198	44.1254	1185.74	0.8	948.592	3460.2	29.1818	6.9625	2	321.914	3138.29	26.4669	2.71488	271.488	9.30335
		2033	5.07	8.31807	42.1726	1185.74	0.8	948.592	3460.2	29.1818	6.3375	2	307.668	3152.53	26.587	2.59474	259.474	8.89163
		2034	5.17	8.73398	45.1547	1185.74	0.8	948.592	3460.2	29.1818	6.4625	2	329.423	3130.78	26.4036	2.77821	277.821	9.52036
		2035	5.19	9.17068	47.5958	1185.74	0.8	948.592	3460.2	29.1818	6.4875	2	347.233	3112.97	26.2534	2.9284	292.84	10.035
	JLN	2025	4.63	2.75	12.7325	674.74	0.68	458.823	1929.9	28.6021	6.80882	2	107.111	1822.79	27.0147	1.58744	158.744	5.55007
		2026	4.8	2.8875	13.86	674.74	0.68	458.823	1929.9	28.6021	7.05882	2	116.596	1813.3	26.8741	1.72801	172.801	6.04154
		2027	4.86	3.03188	14.7349	674.74	0.68	458.823	1929.9	28.6021	7.14706	2	123.956	1805.94	26.765	1.83709	183.709	6.42292
		2028	4.67	3.18347	14.8668	674.74	0.68	458.823	1929.9	28.6021	6.86765	2	125.065	1804.83	26.7486	1.85353	185.353	6.4804
		2029	4.79	3.34264	16.0113	674.74	0.68	458.823	1929.9	28.6021	7.04412	2	134.693	1795.21	26.6059	1.99622	199.622	6.97927
		2030	4.69	3.50977	16.4608	674.74	0.68	458.823	1929.9	28.6021	6.89706	2	138.475	1791.42	26.5499	2.05227	205.227	7.17524
		2031	4.68	3.68526	17.247	674.74	0.68	458.823	1929.9	28.6021	6.88235	2	145.089	1784.81	26.4518	2.15029	215.029	7.51794
		2032	4.77	3.86953	18.4576	674.74	0.68	458.823	1929.9	28.6021	7.01471	2	155.273	1774.63	26.3009	2.30123	230.123	8.04564
		2033	4.8	4.063	19.5024	674.74	0.68	458.823	1929.9	28.6021	7.05882	2	164.062	1765.84	26.1706	2.43148	243.148	8.50106
		2034	4.47	4.26615	19.0697	674.74	0.68	458.823	1929.9	28.6021	6.57353	2	160.422	1769.48	26.2246	2.37753	237.753	8.31244
		2035	4.49	4.47946	20.1128	674.74	0.68	458.823	1929.9	28.6021	6.60294	2	169.197	1760.7	26.0945	2.50758	250.758	8.76711
	NMG	2025	4.78	53.43	255.395	47922	1	47922	10201.2	2.12871	4.78	2	108.733	10092.5	2.10602	0.0226895	2.26895	1.06588
		2026	4.775	56.1015	267.885	47922	1	47922	10201.2	2.12871	4.775	2	114.05	10087.2	2.10491	0.023799	2.3799	1.118
		2027	4.845	58.9066	285.402	47922	1	47922	10201.2	2.12871	4.845	2	121.508	10079.7	2.10335	0.0253553	2.53553	1.19111
		2028	4.775	61.8519	295.343	47922	1	47922	10201.2	2.12871	4.775	2	125.74	10075.5	2.10247	0.0262384	2.62384	1.2326
		2029	4.81	64.9445	312.383	47922	1	47922	10201.2	2.12871	4.81	2	132.995	10068.2	2.10096	0.0277523	2.77523	1.30371
		2030	4.78	68.1917	325.956	47922	1	47922	10201.2	2.12871	4.78	2	138.773	10062.4	2.09975	0.0289582	2.89582	1.36036
		2031	4.795	71.6013	343.328	47922	1	47922	10201.2	2.12871	4.795	2	146.169	10055	2.09821	0.0305015	3.05015	1.43286
		2032	4.825	75.1814	362.75	47922	1	47922	10201.2	2.12871	4.825	2	154.438	10046.8	2.09648	0.0322269	3.22269	1.51392
		2033	4.81	78.9404	379.704	47922	1	47922	10201.2	2.12871	4.81	2	161.656	10039.5	2.09498	0.0337331	3.37331	1.58467
		2034	4.645	82.8875	385.012	47922	1	47922	10201.2	2.12871	4.645	2	163.916	10037.3	2.0945	0.0342047	3.42047	1.60683
		2035	4.725	87.0318	411.225	47922	1	47922	10201.2	2.12871	4.725	2	175.076	10026.1	2.09218	0.0365335	3.65335	1.71623
	SNX	2025	4.88	16.8	81.984	2210.33	0.56	1237.78	1646.2	7.44777	8.71429	2	218.071	1428.13	6.46117	0.986599	98.6599	13.2469
		2026	4.78	17.64	84.3192	2210.33	0.56	1237.78	1646.2	7.44777	8.53571	2	224.282	1421.92	6.43307	1.0147	101.47	13.6242
		2027	4.39	18.522	81.3116	2210.33	0.56	1237.78	1646.2	7.44777	7.83929	2	216.282	1429.92	6.46926	0.978507	97.8507	13.1383
		2028	4.52	19.4481	87.9054	2210.33	0.56	1237.78	1646.2	7.44777	8.07143	2	233.821	1412.38	6.38991	1.05786	105.786	14.2037
		2029	4.37	20.4205	89.2376	2210.33	0.56	1237.78	1646.2	7.44777	7.80357	2	237.365	1408.84	6.37388	1.07389	107.389	14.4189
		2030	4.7	21.4415	100.775	2210.33	0.56	1237.78	1646.2	7.44777	8.39286	2	268.054	1378.15	6.23503	1.21273	121.273	16.2832
		2031	4.07	22.5136	91.6304	2210.33	0.56	1237.78	1646.2	7.44777	7.26786	2	243.729	1402.47	6.34508	1.10268	110.268	14.8056
		2032	4.74	23.6393	112.05	2210.33	0.56	1237.78	1646.2	7.44777	8.46429	2	298.044	1348.16	6.09935	1.34842	134.842	18.105
		2033	4.51	24.8213	111.944	2210.33	0.56	1237.78	1646.2	7.44777	8.05357	2	297.761	1348.44	6.10063	1.34714	134.714	18.0878
		2034	4.56	26.0623	118.844	2210.33	0.56	1237.78	1646.2	7.44777	8.14286	2	316.116	1330.08	6.01759	1.43018	143.018	19.2027
		2035	4.21	27.3654	115.208	2210.33	0.56	1237.78	1646.2	7.44777	7.51786	2	306.445	1339.76	6.06134	1.38642	138.642	18.6153
	GSU	2025	4.01	122.62	491.706	6566.16	0.63	4136.68	4873.3	7.42184	6.36508	2	1158.53	3714.77	5.65745	1.76439	176.439	23.773
		2026	4.12	128.751	530.454	6566.16	0.63	4136.68	4873.3	7.42184	6.53968	2	1249.82	3623.48	5.51841	1.90343	190.343	25.6464
		2027	3.99	135.189	539.402	6566.16	0.63	4136.68	4873.3	7.42184	6.33333	2	1270.91	3602.39	5.4863	1.93554	193.554	26.079
		2028	4.86	141.948	689.867	6566.16	0.63	4136.68	4873.3	7.42184	7.71429	2	1625.42	3247.88	4.94639	2.47546	247.546	33.3537
		2029	4.17	149.045	621.519	6566.16	0.63	4136.68	4873.3	7.42184	6.61905	2	1464.39	3408.91	5.19164	2.2302	223.02	30.0492
		2030	4.02	156.498	629.121	6566.16	0.63	4136.68	4873.3	7.42184	6.38095	2	1482.3	3391	5.16436	2.25748	225.748	30.4167
		2031	4.24	164.323	696.728	6566.16	0.63	4136.68	4873.3	7.42184	6.73016	2	1641.59	3231.71	4.92177	2.50007	250.007	33.6853
		2032	4.23	172.539	729.839	6566.16	0.63	4136.68	4873.3	7.42184	6.71429	2	1719.6	3153.7	4.80296	2.61889	261.889	35.2862
		2033	4.55	181.166	824.303	6566.16	0.63	4136.68	4873.3	7.42184	7.22222	2	1942.17	2931.13	4.46399	2.95785	295.785	39.8534
		2034	4.19	190.224	797.038	6566.16	0.63	4136.68	4873.3	7.42184	6.65079	2	1877.93	2995.37	4.56182	2.86002	286.002	38.5351
		2035	4.38	199.735	874.84	6566.16	0.63	4136.68	4873.3	7.42184	6.95238	2	2061.24	2812.06	4.28265	3.13919	313.919	42.2967
	SUM	2025	4.3336	201.23	872.051	58559	0.934167	54703.9	22110.8	3.77582	4.639	2	1813.01	20297.8	3.46621	0.309604	30.9604	8.19964
		2026	4.38852	211.291	927.258	58559	0.934167	54703.9	22110.8	3.77582	4.69779	2	1929.01	20181.8	3.4464	0.329414	32.9414	8.7243
		2027	4.29895	221.856	953.749	58559	0.934167	54703.9	22110.8	3.77582	4.60191	2	1972.65	20138.1	3.43895	0.336866	33.6866	8.92168
		2028	4.80673	232.949	1119.72	58559	0.934167	54703.9	22110.8	3.77582	5.14547	2	2341.61	19769.2	3.37595	0.399872	39.9872	10.5903
		2029	4.40231	244.596	1076.79	58559	0.934167	54703.9	22110.8	3.77582	4.71255	2	2244.03	19866.8	3.39261	0.383208	38.3208	10.149
		2030	4.31878	256.826	1109.17	58559	0.934167	54703.9	22110.8	3.77582	4.62313	2	2296.52	19814.3	3.38365	0.392172	39.2172	10.3864
		2031	4.4066	269.667	1188.32	58559	0.934167	54703.9	22110.8	3.77582	4.71714	2	2463.9	19646.9	3.35506	0.420755	42.0755	11.1434
		2032	4.47543	283.151	1267.22	58559	0.934167	54703.9	22110.8	3.77582	4.79082	2	2649.27	19461.5	3.32341	0.452411	45.2411	11.9818
		2033	4.63366	297.308	1377.63	58559	0.934167	54703.9	22110.8	3.77582	4.9602	2	2873.32	19237.5	3.28515	0.490672	49.0672	12.9951
		2034	4.37295	312.174	1365.12	58559	0.934167	54703.9	22110.8	3.77582	4.68112	2	2847.81	19263	3.2895	0.486315	48.6315	12.8797
		2035	4.48158	327.782	1468.98	58559	0.934167	54703.9	22110.8	3.77582	4.7974	2	3059.19	19051.6	3.25341	0.522413	52.2413	13.8357
Irrigated	HLJ	2025	8.76	5.63	49.3188	1185.74	0.8	948.592	3460.2	29.1818	10.95	2	359.803	3100.4	26.1474	3.03441	303.441	10.3983
		2026	9.33	5.9115	55.1543	1185.74	0.8	948.592	3460.2	29.1818	11.6625	2	402.375	3057.82	25.7883	3.39345	339.345	11.6287
		2027	8.64	6.20708	53.6291	1185.74	0.8	948.592	3460.2	29.1818	10.8	2	391.248	3068.95	25.8822	3.29961	329.961	11.3071
		2028	9.63	6.51743	62.7628	1185.74	0.8	948.592	3460.2	29.1818	12.0375	2	457.883	3002.32	25.3202	3.86158	386.158	13.2328
		2029	8.8	6.8433	60.221	1185.74	0.8	948.592	3460.2	29.1818	11	2	439.339	3020.86	25.4766	3.70519	370.519	12.6969
		2030	9.16	7.18547	65.8189	1185.74	0.8	948.592	3460.2	29.1818	11.45	2	480.178	2980.02	25.1322	4.0496	404.96	13.8772
		2031	8.47	7.54474	63.9039	1185.74	0.8	948.592	3460.2	29.1818	10.5875	2	466.208	2993.99	25.25	3.93179	393.179	13.4734
		2032	8.87	7.92198	70.2679	1185.74	0.8	948.592	3460.2	29.1818	11.0875	2	512.636	2947.56	24.8584	4.32334	432.334	14.8152
		2033	9.29	8.31807	77.2749	1185.74	0.8	948.592	3460.2	29.1818	11.6125	2	563.755	2896.45	24.4273	4.75446	475.446	16.2925
		2034	8.55	8.73398	74.6755	1185.74	0.8	948.592	3460.2	29.1818	10.6875	2	544.791	2915.41	24.5873	4.59452	459.452	15.7445
		2035	8.65	9.17068	79.3264	1185.74	0.8	948.592	3460.2	29.1818	10.8125	2	578.721	2881.48	24.3011	4.88067	488.067	16.7251
	JLN	2025	8.31	2.75	22.8525	674.74	0.68	458.823	1929.9	28.6021	12.2206	2	192.244	1737.66	25.753	2.84916	284.916	9.96135
		2026	7.84	2.8875	22.638	674.74	0.68	458.823	1929.9	28.6021	11.5294	2	190.44	1739.46	25.7797	2.82242	282.242	9.86785
		2027	8.2	3.03188	24.8614	674.74	0.68	458.823	1929.9	28.6021	12.0588	2	209.144	1720.76	25.5025	3.09962	309.962	10.837
		2028	8.23	3.18347	26.1999	674.74	0.68	458.823	1929.9	28.6021	12.1029	2	220.404	1709.5	25.3356	3.26651	326.651	11.4205
		2029	7.55	3.34264	25.2369	674.74	0.68	458.823	1929.9	28.6021	11.1029	2	212.303	1717.6	25.4557	3.14644	314.644	11.0007
		2030	7.81	3.50977	27.4113	674.74	0.68	458.823	1929.9	28.6021	11.4853	2	230.595	1699.31	25.1846	3.41754	341.754	11.9485
		2031	8.47	3.68526	31.2142	674.74	0.68	458.823	1929.9	28.6021	12.4559	2	262.586	1667.31	24.7105	3.89166	389.166	13.6062
		2032	7.86	3.86953	30.4145	674.74	0.68	458.823	1929.9	28.6021	11.5588	2	255.858	1674.04	24.8102	3.79196	379.196	13.2576
		2033	8.06	4.063	32.7478	674.74	0.68	458.823	1929.9	28.6021	11.8529	2	275.487	1654.41	24.5193	4.08287	408.287	14.2747
		2034	8.09	4.26615	34.5132	674.74	0.68	458.823	1929.9	28.6021	11.8971	2	290.338	1639.56	24.2992	4.30297	430.297	15.0442
		2035	8.39	4.47946	37.5827	674.74	0.68	458.823	1929.9	28.6021	12.3382	2	316.16	1613.74	23.9165	4.68566	468.566	16.3822
	NMG	2025	8.38	53.43	447.743	47922	1	47922	10201.2	2.12871	8.38	2	190.623	10010.6	2.08893	0.0397778	3.97778	1.86863
		2026	8.335	56.1015	467.606	47922	1	47922	10201.2	2.12871	8.335	2	199.079	10002.1	2.08717	0.0415424	4.15424	1.95153
		2027	8.405	58.9066	495.11	47922	1	47922	10201.2	2.12871	8.405	2	210.789	9990.41	2.08472	0.0439859	4.39859	2.06632
		2028	8.295	61.8519	513.062	47922	1	47922	10201.2	2.12871	8.295	2	218.432	9982.77	2.08313	0.0455807	4.55807	2.14124
		2029	8.625	64.9445	560.146	47922	1	47922	10201.2	2.12871	8.625	2	238.478	9962.72	2.07895	0.0497637	4.97637	2.33774
		2030	8.24	68.1917	561.9	47922	1	47922	10201.2	2.12871	8.24	2	239.224	9961.98	2.07879	0.0499195	4.99195	2.34506
		2031	8.35	71.6013	597.871	47922	1	47922	10201.2	2.12871	8.35	2	254.539	9946.66	2.07559	0.0531152	5.31152	2.49518
		2032	8.145	75.1814	612.352	47922	1	47922	10201.2	2.12871	8.145	2	260.704	9940.5	2.07431	0.0544018	5.44018	2.55562
		2033	8.18	78.9404	645.733	47922	1	47922	10201.2	2.12871	8.18	2	274.916	9926.28	2.07134	0.0573673	5.73673	2.69493
		2034	8.235	82.8875	682.578	47922	1	47922	10201.2	2.12871	8.235	2	290.602	9910.6	2.06807	0.0606407	6.06407	2.84871
		2035	8.31	87.0318	723.235	47922	1	47922	10201.2	2.12871	8.31	2	307.911	9893.29	2.06446	0.0642526	6.42526	3.01838
	SNX	2025	9.73	16.8	163.464	2210.33	0.56	1237.78	1646.2	7.44777	17.375	2	434.801	1211.4	5.48063	1.96713	196.713	26.4124
		2026	9.62	17.64	169.697	2210.33	0.56	1237.78	1646.2	7.44777	17.1786	2	451.379	1194.82	5.40563	2.04214	204.214	27.4195
		2027	9.56	18.522	177.07	2210.33	0.56	1237.78	1646.2	7.44777	17.0714	2	470.992	1175.21	5.3169	2.13087	213.087	28.6109
		2028	9.84	19.4481	191.369	2210.33	0.56	1237.78	1646.2	7.44777	17.5714	2	509.026	1137.17	5.14482	2.30295	230.295	30.9213
		2029	9.8	20.4205	200.121	2210.33	0.56	1237.78	1646.2	7.44777	17.5	2	532.305	1113.89	5.0395	2.40826	240.826	32.3354
		2030	9.85	21.4415	211.199	2210.33	0.56	1237.78	1646.2	7.44777	17.5893	2	561.772	1084.43	4.90619	2.54158	254.158	34.1254
		2031	10.14	22.5136	228.288	2210.33	0.56	1237.78	1646.2	7.44777	18.1071	2	607.227	1038.97	4.70054	2.74723	274.723	36.8866
		2032	10.22	23.6393	241.594	2210.33	0.56	1237.78	1646.2	7.44777	18.25	2	642.619	1003.58	4.54042	2.90735	290.735	39.0365
		2033	9.89	24.8213	245.482	2210.33	0.56	1237.78	1646.2	7.44777	17.6607	2	652.962	993.238	4.49362	2.95414	295.414	39.6648
		2034	9.67	26.0623	252.023	2210.33	0.56	1237.78	1646.2	7.44777	17.2679	2	670.359	975.841	4.41492	3.03285	303.285	40.7216
		2035	9.92	27.3654	271.465	2210.33	0.56	1237.78	1646.2	7.44777	17.7143	2	722.074	924.126	4.18094	3.26682	326.682	43.8631
	GSU	2025	11.73	122.62	1438.33	6566.16	0.63	4136.68	4873.3	7.42184	18.619	2	3388.91	1484.39	2.26066	5.16118	516.118	69.5404
		2026	11.7	128.751	1506.39	6566.16	0.63	4136.68	4873.3	7.42184	18.5714	2	3549.26	1324.04	2.01646	5.40538	540.538	72.8307
		2027	11.69	135.189	1580.35	6566.16	0.63	4136.68	4873.3	7.42184	18.5556	2	3723.54	1149.76	1.75104	5.6708	567.08	76.4069
		2028	11.62	141.948	1649.44	6566.16	0.63	4136.68	4873.3	7.42184	18.4444	2	3886.3	986.999	1.50316	5.91868	591.868	79.7468
		2029	11.66	149.045	1737.87	6566.16	0.63	4136.68	4873.3	7.42184	18.5079	2	4094.66	778.637	1.18583	6.23601	623.601	84.0224
		2030	11.72	156.498	1834.15	6566.16	0.63	4136.68	4873.3	7.42184	18.6032	2	4321.52	551.78	0.840339	6.5815	658.15	88.6775
		2031	11.15	164.323	1832.2	6566.16	0.63	4136.68	4873.3	7.42184	17.6984	2	4316.91	556.389	0.847358	6.57448	657.448	88.5829
		2032	11.71	172.539	2020.43	6566.16	0.63	4136.68	4873.3	7.42184	18.5873	2	4760.41	112.889	0.171926	7.24992	724.992	97.6835
		2033	11.71	181.166	2121.45	6566.16	0.63	4136.68	4873.3	7.42184	18.5873	2	4998.43	-125.131	-0.19057	7.61241	761.241	102.568
		2034	11.67	190.224	2219.91	6566.16	0.63	4136.68	4873.3	7.42184	18.5238	2	5230.43	-357.125	-0.543887	7.96573	796.573	107.328
		2035	11.71	199.735	2338.9	6566.16	0.63	4136.68	4873.3	7.42184	18.5873	2	5510.77	-637.471	-0.970842	8.39268	839.268	113.081
	SUM	2025	10.5437	201.23	2121.71	58559	0.934167	54703.9	22110.8	3.77582	11.2867	2	4566.38	17544.4	2.99603	0.779793	77.9793	20.6523
		2026	10.5138	211.291	2221.48	58559	0.934167	54703.9	22110.8	3.77582	11.2548	2	4792.53	17318.3	2.95741	0.818411	81.8411	21.6751
		2027	10.5069	221.856	2331.02	58559	0.934167	54703.9	22110.8	3.77582	11.2474	2	5005.71	17105.1	2.921	0.854815	85.4815	22.6392
		2028	10.4865	232.949	2442.83	58559	0.934167	54703.9	22110.8	3.77582	11.2256	2	5292.05	16818.8	2.87211	0.903713	90.3713	23.9342
		2029	10.5627	244.596	2583.59	58559	0.934167	54703.9	22110.8	3.77582	11.3071	2	5517.09	16593.7	2.83368	0.942143	94.2143	24.952
		2030	10.5148	256.826	2700.48	58559	0.934167	54703.9	22110.8	3.77582	11.2558	2	5833.29	16277.5	2.77968	0.99614	99.614	26.3821
		2031	10.2106	269.667	2753.47	58559	0.934167	54703.9	22110.8	3.77582	10.9302	2	5907.47	16203.3	2.76701	1.00881	100.881	26.7176
		2032	10.507	283.151	2975.06	58559	0.934167	54703.9	22110.8	3.77582	11.2474	2	6432.23	15678.6	2.6774	1.09842	109.842	29.0909
		2033	10.5032	297.308	3122.69	58559	0.934167	54703.9	22110.8	3.77582	11.2434	2	6765.55	15345.2	2.62048	1.15534	115.534	30.5984
		2034	10.4548	312.174	3263.7	58559	0.934167	54703.9	22110.8	3.77582	11.1915	2	7026.52	15084.3	2.57591	1.1999	119.99	31.7787
		2035	10.5268	327.782	3450.51	58559	0.934167	54703.9	22110.8	3.77582	11.2687	2	7435.64	14675.2	2.50605	1.26977	126.977	33.629

## Sheet: SSP5-8.5
Treatment	Region	Year	Alfalfa yield	Alfalfa area	Alfalfa forage production	Grassland area	Grassland yield	Grassland forage production	Livestock herd size	Stocking rate	Alfalfa/grassland yield ratio	Alfalfa/grassland quality ratio	Alfalfa pasture carrying capcvity	Alfalfa-adjusted herd size	Alfal-adjusted stocking rate	Differential stocking rate	Differential stocking rate	Differential stocking rate
			t DM/ha	1000 ha	1000 t DM	1000 ha	t DM/ha	1000 t DM	10000 SSU	sheep/ha	na	na	10000 SSU	10000 SSU	SSU/ha	SSU/ha	SSU/sq.km	%
Rainfed	HLJ	2025	5.01	5.63	28.2063	1185.74	0.8	948.592	3460.2	29.1818	6.2625	2	205.777	3254.42	27.4463	1.73544	173.544	5.94698
		2026	4.76	5.9115	28.1387	1185.74	0.8	948.592	3460.2	29.1818	5.95	2	205.285	3254.92	27.4505	1.73128	173.128	5.93274
		2027	4.99	6.20708	30.9733	1185.74	0.8	948.592	3460.2	29.1818	6.2375	2	225.964	3234.24	27.2761	1.90568	190.568	6.53037
		2028	4.86	6.51743	31.6747	1185.74	0.8	948.592	3460.2	29.1818	6.075	2	231.081	3229.12	27.2329	1.94883	194.883	6.67826
		2029	4.88	6.8433	33.3953	1185.74	0.8	948.592	3460.2	29.1818	6.1	2	243.634	3216.57	27.1271	2.0547	205.47	7.04103
		2030	4.73	7.18547	33.9873	1185.74	0.8	948.592	3460.2	29.1818	5.9125	2	247.952	3212.25	27.0907	2.09112	209.112	7.16583
		2031	4.87	7.54474	36.7429	1185.74	0.8	948.592	3460.2	29.1818	6.0875	2	268.056	3192.14	26.9211	2.26066	226.066	7.74682
		2032	4.71	7.92198	37.3125	1185.74	0.8	948.592	3460.2	29.1818	5.8875	2	272.211	3187.99	26.8861	2.29571	229.571	7.86692
		2033	4.88	8.31807	40.5922	1185.74	0.8	948.592	3460.2	29.1818	6.1	2	296.138	3164.06	26.6843	2.4975	249.75	8.55841
		2034	4.56	8.73398	39.8269	1185.74	0.8	948.592	3460.2	29.1818	5.7	2	290.555	3169.64	26.7314	2.45041	245.041	8.39706
		2035	4.61	9.17068	42.2768	1185.74	0.8	948.592	3460.2	29.1818	5.7625	2	308.428	3151.77	26.5806	2.60115	260.115	8.91359
	JLN	2025	4.25	2.75	11.6875	674.74	0.68	458.823	1929.9	28.6021	6.25	2	98.3198	1831.58	27.145	1.45715	145.715	5.09455
		2026	4.76	2.8875	13.7445	674.74	0.68	458.823	1929.9	28.6021	7	2	115.624	1814.28	26.8885	1.71361	171.361	5.9912
		2027	4.64	3.03188	14.0679	674.74	0.68	458.823	1929.9	28.6021	6.82353	2	118.345	1811.56	26.8482	1.75393	175.393	6.13217
		2028	4.63	3.18347	14.7395	674.74	0.68	458.823	1929.9	28.6021	6.80882	2	123.994	1805.91	26.7645	1.83766	183.766	6.4249
		2029	4.57	3.34264	15.2759	674.74	0.68	458.823	1929.9	28.6021	6.72059	2	128.507	1801.39	26.6976	1.90454	190.454	6.65872
		2030	4.63	3.50977	16.2503	674.74	0.68	458.823	1929.9	28.6021	6.80882	2	136.703	1793.2	26.5761	2.02602	202.602	7.08345
		2031	4.58	3.68526	16.8785	674.74	0.68	458.823	1929.9	28.6021	6.73529	2	141.989	1787.91	26.4978	2.10434	210.434	7.3573
		2032	4.58	3.86953	17.7224	674.74	0.68	458.823	1929.9	28.6021	6.73529	2	149.088	1780.81	26.3926	2.20956	220.956	7.72517
		2033	4.66	4.063	18.9336	674.74	0.68	458.823	1929.9	28.6021	6.85294	2	159.277	1770.62	26.2416	2.36057	236.057	8.25311
		2034	4.62	4.26615	19.7096	674.74	0.68	458.823	1929.9	28.6021	6.79412	2	165.805	1764.09	26.1448	2.45732	245.732	8.59138
		2035	4.67	4.47946	20.9191	674.74	0.68	458.823	1929.9	28.6021	6.86765	2	175.979	1753.92	25.994	2.60811	260.811	9.11858
	NMG	2025	4.455	53.43	238.031	47922	1	47922	10201.2	2.12871	4.455	2	101.34	10099.9	2.10756	0.0211468	2.11468	0.993409
		2026	4.505	56.1015	252.737	47922	1	47922	10201.2	2.12871	4.505	2	107.601	10093.6	2.10626	0.0224533	2.24533	1.05479
		2027	4.615	58.9066	271.854	47922	1	47922	10201.2	2.12871	4.615	2	115.74	10085.5	2.10456	0.0241517	2.41517	1.13457
		2028	4.635	61.8519	286.684	47922	1	47922	10201.2	2.12871	4.635	2	122.053	10079.1	2.10324	0.0254691	2.54691	1.19646
		2029	4.61	64.9445	299.394	47922	1	47922	10201.2	2.12871	4.61	2	127.465	10073.7	2.10211	0.0265984	2.65984	1.24951
		2030	4.505	68.1917	307.204	47922	1	47922	10201.2	2.12871	4.505	2	130.789	10070.4	2.10142	0.0272922	2.72922	1.2821
		2031	4.54	71.6013	325.07	47922	1	47922	10201.2	2.12871	4.54	2	138.396	10062.8	2.09983	0.0288794	2.88794	1.35666
		2032	4.545	75.1814	341.699	47922	1	47922	10201.2	2.12871	4.545	2	145.476	10055.7	2.09835	0.0303568	3.03568	1.42606
		2033	4.665	78.9404	368.257	47922	1	47922	10201.2	2.12871	4.665	2	156.783	10044.4	2.09599	0.0327162	3.27162	1.5369
		2034	4.305	82.8875	356.831	47922	1	47922	10201.2	2.12871	4.305	2	151.918	10049.3	2.09701	0.031701	3.1701	1.48921
		2035	4.655	87.0318	405.133	47922	1	47922	10201.2	2.12871	4.655	2	172.482	10028.7	2.09272	0.0359923	3.59923	1.6908
	SNX	2025	4.39	16.8	73.752	2210.33	0.56	1237.78	1646.2	7.44777	7.83929	2	196.174	1450.03	6.56023	0.887535	88.7535	11.9168
		2026	4.01	17.64	70.7364	2210.33	0.56	1237.78	1646.2	7.44777	7.16071	2	188.153	1458.05	6.59652	0.851245	85.1245	11.4295
		2027	4	18.522	74.088	2210.33	0.56	1237.78	1646.2	7.44777	7.14286	2	197.068	1449.13	6.55619	0.891578	89.1578	11.9711
		2028	4.58	19.4481	89.0723	2210.33	0.56	1237.78	1646.2	7.44777	8.17857	2	236.925	1409.28	6.37587	1.0719	107.19	14.3922
		2029	4.21	20.4205	85.9703	2210.33	0.56	1237.78	1646.2	7.44777	7.51786	2	228.674	1417.53	6.4132	1.03457	103.457	13.891
		2030	4.37	21.4415	93.6995	2210.33	0.56	1237.78	1646.2	7.44777	7.80357	2	249.233	1396.97	6.32018	1.12758	112.758	15.1399
		2031	4.73	22.5136	106.489	2210.33	0.56	1237.78	1646.2	7.44777	8.44643	2	283.253	1362.95	6.16627	1.2815	128.15	17.2065
		2032	4.28	23.6393	101.176	2210.33	0.56	1237.78	1646.2	7.44777	7.64286	2	269.12	1377.08	6.23021	1.21756	121.756	16.348
		2033	3.99	24.8213	99.0368	2210.33	0.56	1237.78	1646.2	7.44777	7.125	2	263.43	1382.77	6.25595	1.19181	119.181	16.0023
		2034	4.13	26.0623	107.637	2210.33	0.56	1237.78	1646.2	7.44777	7.375	2	286.306	1359.89	6.15245	1.29531	129.531	17.392
		2035	4.5	27.3654	123.144	2210.33	0.56	1237.78	1646.2	7.44777	8.03571	2	327.554	1318.65	5.96584	1.48193	148.193	19.8976
	GSU	2025	3.79	122.62	464.73	6566.16	0.63	4136.68	4873.3	7.42184	6.01587	2	1094.97	3778.33	5.75425	1.66759	166.759	22.4687
		2026	4.05	128.751	521.442	6566.16	0.63	4136.68	4873.3	7.42184	6.42857	2	1228.59	3644.71	5.55075	1.87109	187.109	25.2106
		2027	3.94	135.189	532.643	6566.16	0.63	4136.68	4873.3	7.42184	6.25397	2	1254.98	3618.32	5.51056	1.91129	191.129	25.7522
		2028	3.85	141.948	546.5	6566.16	0.63	4136.68	4873.3	7.42184	6.11111	2	1287.63	3585.67	5.46083	1.96101	196.101	26.4221
		2029	3.6	149.045	536.563	6566.16	0.63	4136.68	4873.3	7.42184	5.71429	2	1264.22	3609.08	5.49649	1.92535	192.535	25.9417
		2030	4.08	156.498	638.51	6566.16	0.63	4136.68	4873.3	7.42184	6.47619	2	1504.42	3368.88	5.13067	2.29117	229.117	30.8707
		2031	3.86	164.323	634.285	6566.16	0.63	4136.68	4873.3	7.42184	6.12698	2	1494.46	3378.84	5.14583	2.27601	227.601	30.6664
		2032	4.06	172.539	700.507	6566.16	0.63	4136.68	4873.3	7.42184	6.44444	2	1650.49	3222.81	4.90821	2.51363	251.363	33.8681
		2033	4.32	181.166	782.635	6566.16	0.63	4136.68	4873.3	7.42184	6.85714	2	1844	3029.3	4.61351	2.80834	280.834	37.8388
		2034	4	190.224	760.895	6566.16	0.63	4136.68	4873.3	7.42184	6.34921	2	1792.78	3080.52	4.69151	2.73033	273.033	36.7877
		2035	4.11	199.735	820.911	6566.16	0.63	4136.68	4873.3	7.42184	6.52381	2	1934.18	2939.12	4.47616	2.94568	294.568	39.6894
	SUM	2025	4.05708	201.23	816.406	58559	0.934167	54703.9	22110.8	3.77582	4.34299	2	1696.58	20414.2	3.4861	0.289722	28.9722	7.67308
		2026	4.19704	211.291	886.798	58559	0.934167	54703.9	22110.8	3.77582	4.49281	2	1845.25	20265.5	3.46071	0.31511	31.511	8.34548
		2027	4.16318	221.856	923.626	58559	0.934167	54703.9	22110.8	3.77582	4.45656	2	1912.1	20198.7	3.44929	0.326525	32.6525	8.6478
		2028	4.15829	232.949	968.67	58559	0.934167	54703.9	22110.8	3.77582	4.45134	2	2001.68	20109.1	3.434	0.341824	34.1824	9.05297
		2029	3.96817	244.596	970.599	58559	0.934167	54703.9	22110.8	3.77582	4.24781	2	1992.5	20118.3	3.43556	0.340255	34.0255	9.01142
		2030	4.24276	256.826	1089.65	58559	0.934167	54703.9	22110.8	3.77582	4.54175	2	2269.1	19841.7	3.38833	0.387489	38.7489	10.2624
		2031	4.15128	269.667	1119.47	58559	0.934167	54703.9	22110.8	3.77582	4.44383	2	2326.16	19784.6	3.37859	0.397233	39.7233	10.5205
		2032	4.23243	283.151	1198.42	58559	0.934167	54703.9	22110.8	3.77582	4.5307	2	2486.39	19624.4	3.35122	0.424596	42.4596	11.2451
		2033	4.40437	297.308	1309.46	58559	0.934167	54703.9	22110.8	3.77582	4.71475	2	2719.63	19391.2	3.31139	0.464425	46.4425	12.3
		2034	4.11598	312.174	1284.9	58559	0.934167	54703.9	22110.8	3.77582	4.40604	2	2687.36	19423.4	3.3169	0.458915	45.8915	12.1541
		2035	4.30891	327.782	1412.38	58559	0.934167	54703.9	22110.8	3.77582	4.61257	2	2918.63	19192.2	3.27741	0.498408	49.8408	13.2
Irrigated	HLJ	2025	8.87	5.63	49.9381	1185.74	0.8	948.592	3460.2	29.1818	11.0875	2	364.321	3095.88	26.1093	3.07252	307.252	10.5289
		2026	8.74	5.9115	51.6665	1185.74	0.8	948.592	3460.2	29.1818	10.925	2	376.93	3083.27	26.0029	3.17886	317.886	10.8933
		2027	8.87	6.20708	55.0568	1185.74	0.8	948.592	3460.2	29.1818	11.0875	2	401.663	3058.54	25.7943	3.38745	338.745	11.6081
		2028	9.07	6.51743	59.1131	1185.74	0.8	948.592	3460.2	29.1818	11.3375	2	431.256	3028.94	25.5448	3.63702	363.702	12.4633
		2029	8.58	6.8433	58.7155	1185.74	0.8	948.592	3460.2	29.1818	10.725	2	428.356	3031.84	25.5692	3.61256	361.256	12.3795
		2030	9.06	7.18547	65.1003	1185.74	0.8	948.592	3460.2	29.1818	11.325	2	474.936	2985.26	25.1764	4.0054	400.54	13.7257
		2031	8.26	7.54474	62.3195	1185.74	0.8	948.592	3460.2	29.1818	10.325	2	454.649	3005.55	25.3475	3.8343	383.43	13.1394
		2032	8.73	7.92198	69.1588	1185.74	0.8	948.592	3460.2	29.1818	10.9125	2	504.544	2955.66	24.9267	4.2551	425.51	14.5814
		2033	9.08	8.31807	75.5281	1185.74	0.8	948.592	3460.2	29.1818	11.35	2	551.011	2909.19	24.5348	4.64698	464.698	15.9243
		2034	8.78	8.73398	76.6843	1185.74	0.8	948.592	3460.2	29.1818	10.975	2	559.446	2900.75	24.4637	4.71812	471.812	16.168
		2035	8.78	9.17068	80.5185	1185.74	0.8	948.592	3460.2	29.1818	10.975	2	587.419	2872.78	24.2278	4.95402	495.402	16.9764
	JLN	2025	8.26	2.75	22.715	674.74	0.68	458.823	1929.9	28.6021	12.1471	2	191.087	1738.81	25.7701	2.83202	283.202	9.90142
		2026	7.48	2.8875	21.5985	674.74	0.68	458.823	1929.9	28.6021	11	2	181.695	1748.2	25.9093	2.69282	269.282	9.41474
		2027	7.61	3.03188	23.0726	674.74	0.68	458.823	1929.9	28.6021	11.1912	2	194.095	1735.8	25.7255	2.8766	287.66	10.0573
		2028	7.87	3.18347	25.0539	674.74	0.68	458.823	1929.9	28.6021	11.5735	2	210.763	1719.14	25.4785	3.12362	312.362	10.9209
		2029	7.89	3.34264	26.3734	674.74	0.68	458.823	1929.9	28.6021	11.6029	2	221.864	1708.04	25.314	3.28814	328.814	11.4961
		2030	8.18	3.50977	28.71	674.74	0.68	458.823	1929.9	28.6021	12.0294	2	241.519	1688.38	25.0227	3.57944	357.944	12.5146
		2031	8.24	3.68526	30.3666	674.74	0.68	458.823	1929.9	28.6021	12.1176	2	255.455	1674.44	24.8161	3.78598	378.598	13.2367
		2032	8	3.86953	30.9562	674.74	0.68	458.823	1929.9	28.6021	11.7647	2	260.416	1669.48	24.7426	3.8595	385.95	13.4937
		2033	7.86	4.063	31.9352	674.74	0.68	458.823	1929.9	28.6021	11.5588	2	268.651	1661.25	24.6206	3.98155	398.155	13.9205
		2034	8.38	4.26615	35.7504	674.74	0.68	458.823	1929.9	28.6021	12.3235	2	300.746	1629.15	24.1449	4.45721	445.721	15.5835
		2035	8.56	4.47946	38.3442	674.74	0.68	458.823	1929.9	28.6021	12.5882	2	322.566	1607.33	23.8215	4.7806	478.06	16.7141
	NMG	2025	8.025	53.43	428.776	47922	1	47922	10201.2	2.12871	8.025	2	182.548	10018.7	2.09062	0.0380927	3.80927	1.78947
		2026	8.04	56.1015	451.056	47922	1	47922	10201.2	2.12871	8.04	2	192.033	10009.2	2.08864	0.0400721	4.00721	1.88246
		2027	8.34	58.9066	491.281	47922	1	47922	10201.2	2.12871	8.34	2	209.159	9992.04	2.08506	0.0436457	4.36457	2.05034
		2028	8.06	61.8519	498.526	47922	1	47922	10201.2	2.12871	8.06	2	212.244	9988.96	2.08442	0.0442894	4.42894	2.08057
		2029	8.14	64.9445	528.648	47922	1	47922	10201.2	2.12871	8.14	2	225.068	9976.13	2.08174	0.0469654	4.69654	2.20629
		2030	7.965	68.1917	543.147	47922	1	47922	10201.2	2.12871	7.965	2	231.24	9969.96	2.08046	0.0482535	4.82535	2.2668
		2031	7.91	71.6013	566.366	47922	1	47922	10201.2	2.12871	7.91	2	241.126	9960.07	2.07839	0.0503163	5.03163	2.3637
		2032	7.915	75.1814	595.061	47922	1	47922	10201.2	2.12871	7.915	2	253.342	9947.86	2.07584	0.0528656	5.28656	2.48346
		2033	8.19	78.9404	646.522	47922	1	47922	10201.2	2.12871	8.19	2	275.252	9925.95	2.07127	0.0574374	5.74374	2.69823
		2034	7.645	82.8875	633.675	47922	1	47922	10201.2	2.12871	7.645	2	269.782	9931.42	2.07241	0.0562961	5.62961	2.64461
		2035	7.705	87.0318	670.58	47922	1	47922	10201.2	2.12871	7.705	2	285.494	9915.71	2.06913	0.0595748	5.95748	2.79863
	SNX	2025	10.21	16.8	171.528	2210.33	0.56	1237.78	1646.2	7.44777	18.2321	2	456.25	1189.95	5.38359	2.06418	206.418	27.7154
		2026	10	17.64	176.4	2210.33	0.56	1237.78	1646.2	7.44777	17.8571	2	469.209	1176.99	5.32496	2.1228	212.28	28.5026
		2027	9.67	18.522	179.108	2210.33	0.56	1237.78	1646.2	7.44777	17.2679	2	476.412	1169.79	5.29238	2.15539	215.539	28.9401
		2028	9.99	19.4481	194.287	2210.33	0.56	1237.78	1646.2	7.44777	17.8393	2	516.786	1129.41	5.10971	2.33805	233.805	31.3927
		2029	9.02	20.4205	184.193	2210.33	0.56	1237.78	1646.2	7.44777	16.1071	2	489.938	1156.26	5.23118	2.21659	221.659	29.7617
		2030	10	21.4415	214.415	2210.33	0.56	1237.78	1646.2	7.44777	17.8571	2	570.327	1075.87	4.86748	2.58028	258.028	34.6451
		2031	9.66	22.5136	217.481	2210.33	0.56	1237.78	1646.2	7.44777	17.25	2	578.483	1067.72	4.83059	2.61718	261.718	35.1405
		2032	9.91	23.6393	234.265	2210.33	0.56	1237.78	1646.2	7.44777	17.6964	2	623.126	1023.07	4.62861	2.81916	281.916	37.8524
		2033	9.35	24.8213	232.079	2210.33	0.56	1237.78	1646.2	7.44777	16.6964	2	617.31	1028.89	4.65492	2.79284	279.284	37.4991
		2034	9.49	26.0623	247.331	2210.33	0.56	1237.78	1646.2	7.44777	16.9464	2	657.881	988.319	4.47137	2.9764	297.64	39.9636
		2035	10.64	27.3654	291.168	2210.33	0.56	1237.78	1646.2	7.44777	19	2	774.483	871.717	3.94384	3.50393	350.393	47.0467
	GSU	2025	11.35	122.62	1391.74	6566.16	0.63	4136.68	4873.3	7.42184	18.0159	2	3279.13	1594.17	2.42786	4.99398	499.398	67.2876
		2026	11.5	128.751	1480.64	6566.16	0.63	4136.68	4873.3	7.42184	18.254	2	3488.59	1384.71	2.10886	5.31298	531.298	71.5857
		2027	11.68	135.189	1579	6566.16	0.63	4136.68	4873.3	7.42184	18.5397	2	3720.35	1152.95	1.7559	5.66595	566.595	76.3415
		2028	11.4	141.948	1618.21	6566.16	0.63	4136.68	4873.3	7.42184	18.0952	2	3812.72	1060.58	1.61522	5.80662	580.662	78.237
		2029	11.68	149.045	1740.85	6566.16	0.63	4136.68	4873.3	7.42184	18.5397	2	4101.69	771.613	1.17514	6.24671	624.671	84.1665
		2030	11.53	156.498	1804.42	6566.16	0.63	4136.68	4873.3	7.42184	18.3016	2	4251.46	621.839	0.947035	6.47481	647.481	87.2399
		2031	11.64	164.323	1912.71	6566.16	0.63	4136.68	4873.3	7.42184	18.4762	2	4506.62	366.677	0.558435	6.86341	686.341	92.4758
		2032	11.35	172.539	1958.31	6566.16	0.63	4136.68	4873.3	7.42184	18.0159	2	4614.06	259.238	0.39481	7.02703	702.703	94.6804
		2033	11.67	181.166	2114.2	6566.16	0.63	4136.68	4873.3	7.42184	18.5238	2	4981.36	-108.057	-0.164567	7.58641	758.641	102.217
		2034	11.57	190.224	2200.89	6566.16	0.63	4136.68	4873.3	7.42184	18.3651	2	5185.61	-312.306	-0.475629	7.89747	789.747	106.409
		2035	11.62	199.735	2320.92	6566.16	0.63	4136.68	4873.3	7.42184	18.4444	2	5468.42	-595.116	-0.906338	8.32818	832.818	112.212
	SUM	2025	10.2604	201.23	2064.69	58559	0.934167	54703.9	22110.8	3.77582	10.9834	2	4473.33	17637.5	3.01192	0.763903	76.3903	20.2314
		2026	10.3239	211.291	2181.36	58559	0.934167	54703.9	22110.8	3.77582	11.0515	2	4708.46	17402.3	2.97176	0.804054	80.4054	21.2948
		2027	10.4911	221.856	2327.52	58559	0.934167	54703.9	22110.8	3.77582	11.2305	2	5001.68	17109.1	2.92169	0.854127	85.4127	22.621
		2028	10.282	232.949	2395.19	58559	0.934167	54703.9	22110.8	3.77582	11.0066	2	5183.77	16927	2.8906	0.885223	88.5223	23.4445
		2029	10.3795	244.596	2538.78	58559	0.934167	54703.9	22110.8	3.77582	11.1109	2	5466.91	16643.9	2.84224	0.933574	93.3574	24.7251
		2030	10.3408	256.826	2655.79	58559	0.934167	54703.9	22110.8	3.77582	11.0695	2	5769.48	16341.3	2.79058	0.985244	98.5244	26.0935
		2031	10.3433	269.667	2789.25	58559	0.934167	54703.9	22110.8	3.77582	11.0722	2	6036.34	16074.5	2.74501	1.03081	103.081	27.3004
		2032	10.1986	283.151	2887.75	58559	0.934167	54703.9	22110.8	3.77582	10.9174	2	6255.49	15855.3	2.70758	1.06824	106.824	28.2916
		2033	10.4278	297.308	3100.27	58559	0.934167	54703.9	22110.8	3.77582	11.1626	2	6693.58	15417.2	2.63277	1.14305	114.305	30.2729
		2034	10.2325	312.174	3194.33	58559	0.934167	54703.9	22110.8	3.77582	10.9536	2	6973.46	15137.3	2.58497	1.19084	119.084	31.5387
		2035	10.3774	327.782	3401.53	58559	0.934167	54703.9	22110.8	3.77582	11.1087	2	7438.38	14672.4	2.50558	1.27024	127.024	33.6414
